# Supplementary material for: A LASSO-derived risk model for long-term mortality in Chinese patients with acute coronary syndrome
Source: J Transl Med. 2020 Apr 6;18:157. doi: 10.1186/s12967-020-02319-7 (PMC7137217; doi:10.1186/s12967-020-02319-7)
Supplement: Supplementary file 2 — Additional file 2: The risk formula of our model and the demo of use it. [file 12967_2020_2319_MOESM2_ESM.xlsx]

## Sheet: The formula to calculate risk 
Selected predictiors	Age, years	Serum creatinine, mmol/L	Hemoglobin, g/L	Platelets, n×10^9/L	AST, U/L	LVEF, %	Predicted 3-year mortality by our model
							0.02727	(by default)
Demo of using this risk model
	Age, years	Serum creatinine, mmol/L	Hemoglobin, g/L	Platelets, n×10^9/L	AST, U/L	LVEF, %		Observed death
Patients No. 11	82	127.5	108	183	297	49	0.825026	yes	Note: the LVEF was imputed by Missforest method
Patients No. 21	77	122	140	81	30	45	0.2228	yes	Note: the LVEF was imputed by Missforest method
Patients No. 378	62	90	136	173	12	70	0.033508	no
Patients No. 629	73	106.3	138	97	26	66	0.0794654	no
Patients No. 1165	75	41	109	114	223	42	0.435243	yes
